# Supplementary material for: SNORD126 Promotes Hepatitis C Virus Infection by Upregulating Claudin-1 via Activation of PI3K-AKT Signaling Pathway
Source: Front Microbiol. 2020 Sep 15;11:565590. doi: 10.3389/fmicb.2020.565590 (PMC7522514; doi:10.3389/fmicb.2020.565590)
Supplement: Supplementary file 2 [file Table_1.XLSX]

## Sheet: Sheet1
Supplementary Data 1 Differentailly expressed SnoRNAs in Hepatoma cells
Rfam ID	S0h7-1	S0h7-5-1	S6h7-1	S6h7-5-1	S24h7-1	S24h7-5-1	S48h7-1	S48h7-5-1
RF01157	0.32639	0.32639	0.119408	0.158696	1.50035	1.80921	2.09661	1.9717
RF01172	1.48091	1.48091	1.34053	1.38105	0	0.385074	0.535436	0.00682163
RF01222	0.32639	0.32639	3.65418	3.39043	2.9953	2.25862	3.67744	3.44113
RF01212	6.85403	6.86959	6.01234	5.99432	5.80923	5.68342	5.11371	5.953
RF01160	2.66625	2.66625	0.119408	0.158696	0	1.34155	0.535436	1.46568
RF01194	0.32639	0.32639	0.119408	0.158696	1.74738	0	2.09661	0.681524
RF01202	2.96276	3.02276	3.4498	2.71986	3.48048	0.385074	2.70316	1.46568
RF01153	1.48091	1.48091	1.77584	0.158696	1.74738	3.03147	1.53244	0.681524
RF01166	0	0	1.77584	1.89449	2.9953	0	2.70316	1.46568
RF00538	0.32639	0.32639	3.1906	2.31873	3.48048	4.41239	3.42174	3.6924
RF00336	1.48091	1.48091	3.4498	1.89449	2.82669	1.50035	3.20976	2.19026
RF00324	8.1289	8.16894	7.45216	8.24649	6.90945	8.86335	6.99316	8.15288
RF00533	4.87209	4.53452	3.9848	4.58977	4.88198	5.19461	5.81564	5.65178
RF00532	3.51132	3.02276	5.77448	5.75328	8.39112	7.46741	7.45447	7.95124
RF00529	3.19231	3.48431	3.87939	4.9188	5.99301	5.42754	6.12069	5.89054
RF00530	2.96276	3.02276	4.72149	4.28717	4.57095	4.28536	4.4388	4.21457
RF00536	2.66625	2.66625	2.65977	2.31873	3.71952	3.18705	3.89237	2.90166
RF00539	1.48091	1.48091	0.119408	1.38105	2.63536	2.64979	2.66327	2.45153
RF00527	0	0	3.4498	3.51406	3.95717	4.34801	2.89585	3.87988
RF00528	1.48091	1.48091	4.49457	4.46477	4.89648	3.81044	5.9385	4.73461
RF00531	5.65072	5.74668	4.34719	4.73545	4.29892	4.2112	5.0449	4.55182
RF00526	1.48091	1.48091	0	1.38105	3.79398	3.61697	2.89585	3.20272
RF00542	4.77439	4.53452	5.17572	5.11241	5.93252	6.81251	6.17832	6.27172
RF00541	5.18834	5.58672	4.59995	4.28717	4.57095	4.59157	3.89237	4.21457
RF00546	4.68734	4.34022	5.85262	6.03653	6.54615	6.07525	7.03111	6.04128
RF00544	6.37131	6.38311	7.37329	7.21847	8.64101	7.65056	9.32101	8.14173
RF00095	7.40824	7.45037	7.22452	7.21847	5.80923	7.29504	5.4664	6.66282
RF01583	0.32639	0.32639	1.34053	2.71986	2.82669	2.25862	3.03559	2.19026
RF01584	2.66625	2.66625	2.27261	3.20369	2.32891	1.80921	2.58313	2.45153
RF01585	0	0	2.65977	1.38105	0	2.64979	0.535436	2.19026
RF01586	2.96276	3.02276	1.34053	0.158696	1.74738	0.385074	0.535436	1.46568
RF01155	4.12122	3.9616	4.10582	3.93125	5.37352	4.94732	5.01089	5.65178
RF01220	5.18834	5.18834	6.24822	6.16235	7.89554	6.70304	8.12228	6.84233
RF01206	4.87209	4.90481	4.59995	4.9634	5.94698	5.3342	5.85638	5.08656
RF01180	0	0	0.119408	0	1.34436	0	0	1.46568
RF01420	6.58407	6.72215	5.35304	5.88332	5.28448	5.92514	5.7725	5.51642
RF01421	7.12358	6.99848	7.52032	7.54202	9.37922	8.18943	9.35937	8.39474
RF01422	1.48091	1.48091	3.4498	4.46477	5.61361	5.3342	6.41927	5.02442
RF01423	3.51132	3.48431	4.34719	4.28717	5.1109	4.94732	5.90645	4.94513
RF01424	4.95137	4.90481	6.28671	6.28838	8.03175	6.03498	7.60261	6.38239
RF01428	7.61959	7.70439	9.59239	7.33687	8.67153	7.11658	8.65016	6.80759
RF01588	2.96276	3.02276	2.27261	1.38105	2.82669	3.70149	2.70316	2.69338
RF01430	5.80057	5.93089	6.75111	6.4768	8.7316	6.95657	8.41894	7.69832
RF01431	6.08382	6.22548	6.3344	6.39718	7.79468	6.68051	7.29795	6.89197
RF01432	7.64625	7.61133	6.60282	7.29455	8.31577	7.62223	8.30493	7.96966
RF01591	3.19231	3.02276	1.34053	2.31873	1.34436	1.80921	2.21718	2.45153
RF00296	5.07041	4.98631	6.60282	6.37404	9.87728	6.80182	9.09805	6.66282
RF00203	6.22548	6.19244	7.07303	7.17288	8.78912	7.89554	8.99004	8.85986
RF01292	6.42113	6.29354	7.04423	6.76628	7.7637	6.74774	8.15814	6.84233
RF00351	0	0	3.65418	2.71986	4.49316	4.28536	4.22261	4.30439
RF01193	3.76438	3.48431	5.73764	6.03653	6.54615	5.26551	7.03111	5.75283
RF00352	3.92193	3.76438	5.02824	4.28717	5.42754	4.59157	5.39283	4.68669
RF01597	0	0	2.27261	0.158696	2.14937	2.64979	3.03559	2.45153
RF00132	11.342	11.342	9.79545	9.93718	9.9777	10.2946	10.2541	10.3893
RF01600	0	0	0	0	1.34436	1.80921	0.535436	0.00682163
RF01287	3.19231	3.02276	4.81316	5.42977	6.342	5.57888	6.39853	5.83441
RF01603	7.38448	7.40824	7.48571	7.49256	6.19169	7.77356	4.9711	6.38239
RF00046	5.1113	4.90481	5.20208	5.67294	5.61361	6.13658	6.4581	6.59473
RF00353	3.92193	3.9616	5.1028	4.8689	5.1109	5.48824	5.281	5.11178
RF00356	2.1953	2.1953	4.90949	5.67294	6.12126	5.07993	6.00008	5.29068
RF00213	10.3619	10.4809	9.95705	10.5215	9.47384	10.2574	9.46998	10.2922
RF01171	2.66625	2.66625	0.119408	0.158696	0.792898	0.385074	1.33761	0.00682163
RF00316	3.51132	3.48431	1.77584	2.31873	2.14937	1.80921	1.81592	2.45153
RF00339	6.77427	6.58407	7.1703	7.7687	5.9719	6.5791	5.85638	7.22126
RF00291	3.76438	3.76438	4.59995	4.28717	4.41239	4.50781	4.49941	4.45448
RF00267	4.68734	4.68734	5.27247	4.9634	6.41224	5.86621	6.27172	5.58969
RF01163	1.48091	1.48091	2.9629	3.20369	4.09832	3.18705	3.20976	3.5773
RF00202	3.51132	3.48431	5.02824	4.66914	6.46659	4.94732	6.02048	4.89339
RF00097	11.1507	11.0548	11.7409	11.6442	13.5153	12.1198	13.8008	12.1159
RF00208	4.55883	4.68734	3.78132	3.51406	3.79398	4.2112	3.20976	3.96097
RF01231	7.06256	7.04464	7.61781	7.4411	8.73923	8.0064	8.68787	7.98475
RF00323	0.32639	0.32639	0	0.158696	1.74738	0	1.53244	0.00682163
RF01227	6.50177	6.67672	6.94695	6.99618	8.06328	7.35696	7.96966	7.57283
RF00303	5.59297	5.46688	6.51432	6.62273	9.52739	7.53443	8.85986	8.0581
RF01284	5.52885	5.52885	5.53205	5.84632	6.30924	5.03167	6.31807	5.42562
RF01215	6.33982	6.38311	7.41034	7.05969	8.24471	7.82903	8.76041	8.23867
RF01208	5.76326	5.80057	7.06221	6.58369	7.83709	7.22721	8.14173	7.61609
RF00408	7.76539	7.7876	8.32676	8.0722	9.23259	8.47565	9.2445	8.40724
RF00397	7.93844	7.9304	7.59067	7.7982	7.04239	7.99044	6.65389	7.38743
RF00560	10.0204	10.0795	10.4553	10.5866	11.6556	11.7644	12.7189	11.5547
RF00413	7.80308	7.73581	8.61804	8.74814	10.0326	8.69215	9.94878	8.74541
RF00410	8.94649	8.74338	9.34281	9.18	10.3906	9.59424	10.5356	9.97561
RF00412	7.33075	7.36228	7.97563	7.65823	8.43315	8.26421	8.82005	8.12228
RF00319	9.11021	9.11021	7.99336	8.84109	7.93819	8.76539	7.86538	8.62194
RF00400	7.08852	7.09713	8.44107	7.92859	8.59353	8.56093	9.78769	9.19427
RF00421	8.9213	8.9213	9.46839	9.57624	10.6809	9.69803	10.7891	9.94878
RF00438	8.46188	8.43046	8.36645	8.5579	9.34682	8.88188	9.56501	8.80437
RF00428	9.70061	9.70061	8.67304	9.30559	8.71233	9.28021	8.60746	9.41098
RF00394	7.83204	7.83204	8.32676	7.88615	8.92487	8.29097	9.19427	8.47219
RF00562	6.97617	6.95505	6.63995	6.83611	6.5791	6.23424	7.45447	5.83441
RF00392	8.44132	8.44132	8.85924	8.60027	10.3655	9.19723	10.3277	9.39291
RF00407	9.29831	9.31085	10.6439	9.22495	11.912	10.0625	11.1951	9.66592
RF00432	9.18173	9.16937	9.35663	9.40028	10.0625	9.51054	10.1104	9.7164
RF00419	12.0504	12.0504	12.8599	12.8656	13.8015	13.1534	13.5136	12.374
RF00420	9.76427	9.76427	10.5071	10.3179	11.5591	10.9494	11.9089	11.287
RF00091	9.38922	9.37287	9.66949	9.6489	10.855	10.2077	11.0211	10.2541
RF00092	7.87858	7.87858	8.53256	8.47266	9.03357	8.6253	9.17151	8.72948
RF00155	11.4806	11.4806	10.0388	10.354	9.71862	10.6809	10.0304	10.5356
RF00263	8.62125	8.59654	9.08857	8.92691	10.2077	9.362	10.4772	9.56501
RF00409	13.1185	13.1185	13.1353	13.1434	14.1418	14.1418	14.1418	13.5136
RF00156	9.89389	9.84727	10.3893	10.2828	11.1179	10.795	11.5547	11.0211
RF00056	8.59654	8.56834	8.73264	8.73903	9.54883	9.14043	10.4299	9.37701
RF00045	10.8177	10.8177	11.262	11.3862	11.7644	11.6556	11.7618	11.9089
RF00072	7.97507	7.97507	8.64137	7.99766	9.17535	8.43315	9.13371	8.60746
RF00598	9.40691	9.40691	10.9962	9.48401	12.1198	10.3301	11.287	9.87292
RF00411	8.15081	8.14511	8.40686	8.27985	9.41394	8.7316	9.39291	8.58921
RF00609	10.6923	10.6923	10.8784	10.8445	9.39517	10.3906	8.94509	10.3632
RF00188	7.49176	7.49176	6.9271	7.60313	6.24751	7.24446	6.2416	7.32078
RF00584	8.10193	8.07958	8.2538	8.455	6.84163	8.03175	6.02048	7.91994
RF01164	2.96276	3.02276	3.4498	2.71986	3.87167	3.07588	4.27757	3.0199
RF01158	1.48091	1.48091	2.9629	2.31873	3.12269	3.00616	2.28869	2.69338
RF01278	4.12122	3.76438	1.34053	2.31873	2.14937	1.80921	3.03559	2.90166
RF00610	9.67319	9.67319	9.3158	9.72807	8.29847	9.07767	7.5205	8.94509
RF01169	4.68734	4.68734	3.4498	4.09808	2.6921	4.12362	3.77034	3.5773
RF00105	8.24862	8.23767	8.71483	8.63989	9.44167	8.84029	9.62629	9.00416
RF00108	11.236	11.236	9.9238	10.885	10.4329	11.29	10.3893	11.1951
RF01192	6.92514	6.93539	6.60282	6.69406	6.39199	6.77398	5.7725	5.47595
RF01156	1.48091	1.48091	1.77584	1.89449	2.63536	2.90027	2.09661	0.00682163
RF01211	6.2439	6.29354	5.42214	5.88332	3.71952	4.66524	4.30439	5.24379
RF01200	7.71434	7.76539	6.88952	7.82039	5.44701	6.72416	4.70932	6.17832
RF01168	6.22006	6.52006	4.34782	4.8689	4.04801	3.8764	3.04746	2.85947
RF01186	6.65835	6.54547	6.88952	5.88332	4.85242	5.60287	4.90587	4.84034
RF00016	9.00926	9.00926	9.29091	9.35037	10.0052	9.32514	10.0026	9.59054
RF00567	9.56675	9.54757	9.49598	9.74724	8.52796	9.37922	8.22801	9.35937
RF00569	6.89653	6.89653	6.75111	6.90468	5.06974	6.16569	4.80149	6.41927
RF01183	6.46256	6.46256	6.41649	6.95231	5.61361	5.94698	5.37162	5.5454
RF00217	8.37804	8.36555	8.29516	8.24649	7.32689	8.23408	7.15094	8.31793
RF00068	10.1381	10.1038	9.69813	10.4664	8.65348	9.53412	8.47219	10.0598
RF00099	11.8565	11.8565	10.7404	10.6605	10.4799	11.0241	10.6769	10.8529
RF00603	6.80236	6.80799	5.94947	5.94755	4.68099	5.75464	5.32364	5.5454
RF00054	9.35391	9.3395	9.12159	9.14798	8.15075	9.03357	8.0581	9.13371
RF00070	9.03509	9.03509	9.54721	9.36732	8.36983	9.00865	8.33887	8.83553
RF00088	9.742	9.72201	10.9264	10.0214	9.8334	9.87728	8.92013	9.91438
RF00089	9.99	9.96497	9.62953	9.96716	8.98066	9.8334	8.73764	10.0304
RF00212	9.43184	9.38922	9.43447	9.50745	8.45177	9.34682	8.07634	8.90889
RF00157	7.60474	7.59151	7.31758	7.7195	5.73088	7.2683	5.18965	6.80759
RF00150	9.84727	9.80351	9.83807	10.1859	8.74835	10.0052	8.22801	10.0026
RF00221	8.78082	8.8014	8.41877	8.76534	7.99044	8.50238	7.88358	8.65016
RF00287	13.7898	13.7898	14.1418	13.7981	12.8726	13.5153	12.8713	14.1418
RF00279	13.4856	13.4856	12.3394	13.5068	10.8931	12.7209	10.6008	12.8713
RF00218	8.62125	8.61398	8.88787	8.87336	9.59424	9.54883	9.75652	9.05272
RF00281	9.20297	9.20297	8.61804	9.20108	7.68244	8.98066	7.15094	8.6673
RF00282	10.9703	10.9703	11.5184	11.2746	10.2574	10.4329	10.149	10.7891
RF01161	8.31506	8.30149	7.82844	8.15629	7.09292	7.9583	6.5221	7.78816
RF00278	10.3893	10.3619	10.3893	10.7649	9.56757	10.6043	9.34495	10.4772
RF00276	10.0489	10.0204	10.3447	9.99196	9.19723	9.56757	8.74541	9.78769
RF00275	8.22661	8.23767	9.20802	8.60027	9.69803	9.91798	10.3632	9.75652
RF00153	8.69	8.67924	8.59294	8.69094	7.61377	8.29847	6.7481	8.46045
RF00154	8.89809	8.87756	9.04425	9.05946	7.89554	8.39856	7.54961	8.43035
RF00570	4.87209	5.0378	3.9848	4.28717	3.55031	4.74255	4.04746	3.5773
RF00572	8.6444	8.62936	8.79325	8.41886	7.70502	8.01896	6.86682	8.18279
RF00573	7.71434	7.73581	7.86177	7.6255	6.68051	6.99828	6.25434	7.06653
RF00574	7.91735	7.91735	7.75148	8.09278	5.88344	7.20131	5.9385	7.27064
RF00575	8.96924	8.96924	9.56586	9.43576	8.46324	8.64101	8.18279	8.70787
RF00576	8.55023	8.52824	8.35401	8.66091	7.49126	8.15591	7.58176	8.0419
RF00577	8.96924	8.94649	8.74045	9.0368	7.50805	8.42189	7.18896	8.44965
RF00071	8.4125	8.4186	8.9778	7.94492	8.22166	8.3837	7.99377	7.5205
RF00612	8.02834	8.01546	7.15342	7.38117	5.75464	6.95657	5.9385	7.59624
RF00591	11.7191	11.7191	11.1733	12.1	10.2946	11.1179	9.41098	11.6533
RF00592	14.1418	14.1418	13.7954	14.1418	13.1534	13.8015	12.5476	13.8008
RF00137	8.50165	8.47412	8.08813	8.53177	9.07767	7.68244	9.91438	7.86538
RF00439	7.42686	7.42686	7.37329	7.91631	6.43704	7.40068	6.38239	7.14111
RF00604	9.80351	9.99	9.74905	10.0491	8.31577	9.44167	8.31354	9.53244
RF00578	7.93844	7.94812	7.52032	7.21847	6.62224	6.99828	6.91947	6.73305
RF00579	6.0168	5.97771	5.53205	5.36938	4.72626	4.84412	3.89237	4.30439
RF00606	9.14977	9.16937	7.72136	8.29945	5.61361	7.43932	5.53512	7.41228
RF00613	6.95505	7.12358	6.85708	6.58369	6.02145	6.25521	5.50507	6.29519
RF00189	10.2471	10.2471	10.2272	10.2407	8.41017	9.63109	8.82005	9.54688
RF00607	2.66625	2.66625	2.27261	3.93125	3.55031	3.70149	3.03559	2.45153
RF00608	9.05854	9.08088	8.37907	8.9035	7.17421	8.46324	6.80759	8.37303
RF00289	11.0548	11.1507	10.1197	10.9367	9.00865	10.3655	8.55579	10.2034
RF00473	3.51132	3.76438	4.81316	5.51422	4.57095	5.48824	4.59302	4.94513
RF00472	5.07041	5.10805	4.34719	3.93125	3.99441	3.81044	4.22261	4.81123
RF00474	4.12122	4.34022	4.49457	4.66914	5.47888	4.98972	5.58969	4.94513
RF00309	8.39317	8.37804	8.75105	8.73132	9.362	8.52225	9.73614	8.57035
RF00476	6.81861	6.84472	7.52032	7.54202	8.52796	7.87199	8.58921	7.89108
RF00479	5.80057	5.80057	5.81755	6.55465	6.54615	6.00131	6.72455	5.83441
RF00292	4.12122	4.18085	2.9629	2.71986	3.93356	3.70149	4.87922	3.5773
RF00295	0.32639	0.32639	1.34053	1.38105	1.34436	0.385074	1.53244	0
RF01173	7.55089	7.53611	7.0873	7.35732	4.96506	6.02145	4.87922	6.53771
RF01233	10.4809	10.4319	9.37498	9.68634	8.88188	9.79182	9.7164	9.8292
RF01159	4.32626	4.34022	5.42214	5.36938	5.28448	5.07993	4.94513	4.66917
RF01236	6.73981	6.77427	5.87597	5.99432	5.56037	6.301	5.61054	6.04128
RF00493	10.325	10.325	10.0707	9.81224	8.96354	9.17535	8.70787	9.28581
RF01283	0.32639	0.32639	4.22476	4.58977	4.09832	4.55843	5.0977	4.35947
RF01285	5.8617	5.82913	5.81755	5.29623	7.72504	7.04239	8.2931	6.99316
RF01174	2.1953	2.1953	2.9629	3.03643	3.20073	2.64979	3.42174	2.69338
RF01300	4.55883	4.82579	2.27261	3.93125	3.55031	3.18705	4.15024	2.69338
RF01277	8.31506	8.30149	7.93971	8.35487	7.09292	7.60723	6.67164	7.73811
RF01221	4.68734	4.68734	3.87939	3.03643	2.9953	3.18705	2.93455	4.45448
RF01151	3.92193	4.18085	3.87939	3.68346	1.74738	2.90027	2.09661	3.78399
RF01179	2.1953	2.1953	3.9848	3.93125	4.59457	3.99441	4.327	3.96097
RF00593	9.53251	9.5163	8.95426	9.53925	8.27166	9.05632	7.63708	9.07397
RF01175	2.1953	2.1953	2.65977	1.38105	2.51514	2.25862	2.58313	0.681524
RF00359	6.17944	6.12006	6.24822	6.69406	7.40068	6.84163	7.07865	7.43039
RF00149	6.65835	6.54547	8.03472	7.58224	9.32514	8.06328	9.87292	8.33887
RF00145	4.32626	4.18085	4.67711	5.23891	5.28448	5.53767	5.97658	5.34983
RF00337	6.17944	6.16548	6.51432	6.28838	7.65056	6.39886	7.61609	6.73305
RF00142	6.12006	6.08382	8.17552	6.64594	8.1304	7.50805	8.57035	7.53594
RF00361	4.55883	4.18085	3.1906	3.03643	3.65405	3.8873	3.20976	3.44113
RF00343	5.95376	5.93089	6.24822	6.51464	7.41914	6.52943	8.38006	7.14111
RF00333	5.68914	5.67223	5.77448	6.20547	6.81251	7.18111	7.06653	7.09407
RF00160	5.7295	5.70332	6.44132	6.62273	8.29097	6.87388	8.15814	7.23535
RF00328	5.40935	5.31162	6.07892	5.99432	7.25613	5.39575	6.57127	6.43263
RF00329	2.66625	2.66625	2.27261	3.51406	3.12269	1.80921	3.51045	2.90166
RF00331	0	0	0.119408	1.38105	2.51514	2.64979	0.535436	3.20272
RF00306	2.1953	2.1953	0.119408	0.158696	0	0	0	2.69338
RF00314	2.1953	2.1953	1.77584	2.31873	0.792898	2.90027	1.81592	1.9717
RF00320	1.48091	1.48091	2.27261	3.03643	0.375	0.385074	0.535436	3.44113
RF00327	1.48091	1.48091	0.119408	1.38105	0	1.34155	1.53244	0.00682163
RF00200	5.31945	5.18834	5.69639	5.67294	6.37153	5.75464	6.89197	5.98269
RF00312	3.76438	3.9616	3.9848	2.71986	2.14937	2.25862	1.81592	1.46568
RF00441	7.38448	7.32219	5.6727	7.21847	4.85242	7.07146	4.68669	6.50372
RF00321	7.52012	7.61133	8.49896	8.32218	9.23259	8.35987	9.59054	8.73764
RF00305	5.02661	5.0378	2.9629	4.16363	2.9953	3.45331	2.53019	3.87988
RF00301	2.1953	2.1953	4.22476	3.79003	4.70363	4.28536	4.59302	4.07663
RF00332	5.25409	5.31162	5.35304	5.51422	6.41224	5.11236	6.07969	6.13543
RF00344	2.66625	2.66625	5.27247	5.0488	7.57941	5.86621	7.5205	6.57127
RF00201	6.17944	6.16548	6.88952	6.43195	7.74475	7.37392	7.90367	6.89197
RF00288	9.46674	9.63288	7.55024	9.27598	7.45089	9.73813	7.21168	8.96132
RF01196	3.92193	3.9616	1.77584	3.51406	2.6921	3.34714	3.51045	3.44113
RF00341	6.62397	6.58407	6.44132	6.43195	5.35387	6.05098	5.5763	6.00737
RF00342	8.72214	8.76779	8.46115	8.35487	7.57941	8.09286	7.15094	7.81018
RF01226	4.87209	4.90481	3.1906	4.28717	4.64625	4.80613	5.0449	4.01896
RF00285	6.52824	6.5207	6.51432	5.23891	5.31911	6.10634	5.4664	5.83441
RF00268	2.96276	3.02276	1.34053	1.89449	2.14937	1.80921	2.28869	1.46568
RF01258	6.62397	6.62949	6.75111	7.03839	7.32689	6.43704	7.41228	6.62766
RF01260	4.32626	4.53452	2.65977	3.68346	3.39881	3.34714	3.47125	3.78399
RF01223	5.74668	5.67223	5.27247	5.42977	4.2264	5.37352	4.15024	4.94513
RF01237	5.40935	5.31162	6.07892	6.33782	7.07146	6.19169	7.74759	6.50372
RF01263	5.93089	5.88855	6.81568	6.8193	6.72416	6.50946	6.57127	6.00737
RF01251	6.58407	6.58407	5.42214	6.1184	5.40503	5.75464	5.37162	5.34983
RF01257	4.55883	4.53452	5.61997	5.51422	6.24751	5.65303	6.4903	6.13543
RF01247	5.59297	5.54955	6.07892	6.24488	6.99828	5.9719	8.01532	6.58356
RF01243	0.32639	0.32639	2.65977	3.03643	3.87167	3.45331	2.93455	3.78399
RF01254	4.55883	4.68734	4.22476	4.53885	6.49748	5.71789	6.83334	5.34983
RF01197	0	0	0.119408	0.158696	2.14937	1.34155	1.33761	1.46568
RF01244	6.25895	6.29354	5.27247	5.75328	5.02721	5.44701	5.281	5.58969
RF01218	3.19231	3.02276	5.1028	4.9634	6.27981	4.66524	6.29001	5.11178
RF01256	5.90528	5.74668	6.18555	6.51464	7.54041	6.62224	7.69832	6.63876
RF01266	3.76438	3.9616	5.94947	5.57505	6.63862	6.58804	7.95124	6.80759
RF01253	4.87209	4.98631	7.41034	7.60313	8.81052	8.45177	8.96132	8.21196
RF01239	3.92193	3.76438	5.58823	5.51422	6.60148	7.14946	7.33883	8.30033
RF01252	6.42113	6.38311	6.13511	6.99618	6.93782	6.89112	7.5205	7.06653
RF01190	2.1953	2.1953	4.59995	3.68346	5.06974	4.36329	5.42562	4.61951
RF01195	3.51132	3.30663	5.1028	4.46477	5.9719	5.53767	5.43544	5.27151
RF01188	4.32626	4.18085	4.49457	5.11241	5.19461	4.55843	3.77034	6.73305
RF01199	0.32639	0.32639	1.34053	3.20369	2.25862	1.80921	1.53244	3.0199
RF01205	0.32639	0.32639	0.119408	2.31873	3.20073	3.00616	2.53019	2.45153
RF01204	2.66625	2.66625	4.10582	3.51406	3.30767	3.49325	3.6022	3.20272
RF01177	6.50177	6.67672	5.58823	5.23891	4.75902	5.57888	4.84843	5.06579
RF01235	0	0	1.77584	0.158696	1.50035	1.50035	0	2.19026
RF01238	5.59297	5.38101	4.81316	5.23891	4.64625	4.66524	3.89237	4.8674
RF01185	5.68914	5.61804	6.30261	5.84632	7.17421	6.63862	6.4903	6.44324
RF01181	2.1953	2.1953	3.87939	3.68346	4.64625	3.81044	4.65093	4.30439
RF01176	0.32639	0.32639	2.65977	3.39043	3.99441	3.8873	3.67744	3.6924
RF01248	6.06353	6.02307	4.90949	5.36938	5.02721	5.19461	5.41143	5.20239
RF01246	2.96276	3.02276	2.9629	2.71986	0.792898	2.64979	1.33761	1.46568
RF01261	6.99237	7.04464	5.58823	6.16235	6.07525	6.2113	5.81564	5.65178
RF01240	1.48091	1.48091	1.77584	2.31873	2.63536	2.25862	2.33455	1.9717
RF01272	9.63288	9.59432	8.44107	9.01186	7.83709	9.21899	7.74759	9.17151
RF01216	3.92193	4.18085	4.22476	2.71986	2.9953	3.53392	3.67744	3.0199
RF01245	3.51132	3.02276	3.4498	4.09808	5.80923	4.47389	4.65093	4.21457
