# Supplementary material for: SNORD126 Promotes Hepatitis C Virus Infection by Upregulating Claudin-1 via Activation of PI3K-AKT Signaling Pathway
Source: Front Microbiol. 2020 Sep 15;11:565590. doi: 10.3389/fmicb.2020.565590 (PMC7522514; doi:10.3389/fmicb.2020.565590)
Supplement: Supplementary file 3 [file Table_2.XLSX]

## Sheet: Sheet1
Supplementary Data 2 Differentailly expressed SnoRNAs in Chronic Hepatitis C liver tissues
rfamID	Name	Control1	Control2	CHC1	CHC2	CHC3	CHC4	CHC5	CHC6	CHC7	CHC8
RF00016	SNORD14	174	78	62	47	67	57	59	55	52	44
RF00045	SNORA73	265	154	146	170	186	186	178	194	133	146
RF00046	snoR30	13	12	15	11	10	11	4	13	15	9
RF00049	SNORD36	54	49	16	17	14	21	11	21	12	20
RF00054	SNORD25	4	3	6	8	6	8	3	3	4	10
RF00055	SNORD96	23	20	22	22	40	22	27	16	23	20
RF00056	SNORA71	62	40	82	54	58	43	53	43	51	46
RF00065	snoR9	9	2	6	6	5	5	4	2	1	1
RF00067	SNORD15	97	82	81	61	87	76	61	80	72	47
RF00068	SNORD21	101	95	60	82	61	92	68	39	52	62
RF00069	SNORD24	223	157	132	151	183	144	131	182	134	126
RF00070	SNORD29	5	4	8	9	7	6	9	3	5	7
RF00071	SNORD73	2	2	5	4	4	2	7	2	5	4
RF00072	SNORA75	23	21	23	15	32	14	22	12	14	12
RF00085	SNORD28	41	20	23	28	17	21	16	17	25	20
RF00086	SNORD27	214	159	146	155	81	190	141	213	130	133
RF00087	SNORD26	46	26	39	20	16	31	25	14	20	23
RF00088	SNORD30	27	11	8	9	8	14	5	21	7	9
RF00089	SNORD31	219	95	134	142	113	150	94	172	165	182
RF00090	SNORA74	54	40	40	47	42	30	35	32	31	22
RF00091	SNORA62	97	75	72	73	119	54	68	58	71	81
RF00092	SNORA63	276	261	229	260	239	263	232	266	297	208
RF00093	SNORD18	10	17	23	8	17	11	17	17	18	11
RF00095	snoPyro_CD	5	6	6	6	4	4	2	6	7	0
RF00097	snoR71	491	371	396	411	405	395	383	320	437	401
RF00099	SNORD22	71	50	50	57	36	46	49	27	49	43
RF00105	SNORD115	474	233	291	195	508	327	239	423	324	369
RF00108	SNORD116	104	68	79	48	76	55	57	48	63	50
RF00132	snoR24	7	10	7	5	8	3	5	5	8	5
RF00133	SNORD33	87	79	78	97	81	62	51	39	58	57
RF00134	snoZ196	18	18	14	20	20	17	18	11	10	7
RF00135	snoZ223	4	8	7	6	7	2	7	5	5	5
RF00136	SNORD81	134	96	107	91	100	74	56	103	87	89
RF00137	SNORD83	11	14	7	8	12	7	9	10	10	7
RF00138	SNORD16	17	21	13	17	12	14	8	15	8	13
RF00139	SNORA72	50	35	36	39	42	35	39	26	28	26
RF00142	snoZ118	7	0	2	1	3	2	5	2	0	3
RF00145	snoZ105	14	11	10	4	16	10	11	7	10	8
RF00147	SNORD34	43	22	25	30	29	25	25	22	26	15
RF00149	snoZ103	11	10	5	11	6	5	6	7	4	2
RF00150	SNORD42	22	13	15	11	15	21	8	4	7	8
RF00151	SNORD58	53	30	50	21	22	18	26	22	19	13
RF00152	SNORD79	19	30	17	8	13	21	12	14	7	2
RF00153	SNORD62	629	545	112	345	79	415	115	470	392	340
RF00154	SNORD63	793	632	147	296	251	534	142	604	276	357
RF00155	SNORA66	29	33	27	33	27	28	22	20	27	23
RF00156	SNORA70	287	181	180	218	248	169	191	237	216	179
RF00157	SNORD39	76	19	38	28	31	18	20	18	32	21
RF00158	SNORD82	190	161	165	145	164	146	118	144	197	101
RF00159	snoZ168	0	0	0	0	0	0	0	0	0	0
RF00160	snoZ159	20	23	15	22	18	25	11	10	15	13
RF00181	SNORD113	122	70	62	59	88	60	62	76	88	56
RF00186	SNORD101	383	309	109	141	120	270	108	190	114	183
RF00187	SNORD102	2	2	2	0	2	0	3	1	0	0
RF00188	SNORD103	90	44	43	54	40	79	33	60	69	62
RF00189	SNORD95	20	14	8	10	10	15	7	13	12	8
RF00190	SNORA16	45	30	31	20	34	22	43	20	32	24
RF00191	SNORA57	85	41	47	43	64	39	34	26	47	40
RF00200	snoZ199	12	3	6	4	5	8	5	11	8	13
RF00201	snoZ278	9	9	4	10	8	9	8	12	5	6
RF00202	snoR66	0	0	0	0	0	1	0	0	0	1
RF00203	snoR160	17	23	23	22	33	22	19	10	19	9
RF00204	snoR12	6	3	7	11	10	4	9	6	5	5
RF00205	snoR41	13	1	5	8	13	4	3	3	7	5
RF00208	snoR72	0	2	1	1	3	1	0	0	1	0
RF00211	SNORD35	22	13	7	7	18	7	11	10	7	2
RF00212	SNORD38	85	73	24	33	16	68	23	56	51	51
RF00213	snoR38	156	206	58	88	53	167	69	168	79	114
RF00217	SNORD20	32	20	21	25	25	19	18	16	12	11
RF00218	SNORD46	12	14	18	12	11	9	12	10	7	7
RF00221	SNORD43	426	315	344	420	550	393	312	378	313	383
RF00263	SNORA68	46	39	45	46	48	26	44	26	36	33
RF00264	SNORA64	31	20	23	20	24	22	20	18	14	18
RF00265	SNORA69	12	7	11	6	16	7	9	7	5	2
RF00266	snoZ17	26	16	24	23	14	24	17	16	20	25
RF00267	snoR64	8	6	6	10	11	3	5	4	7	10
RF00268	snoZ7	1	0	0	1	0	0	0	0	0	0
RF00270	SNORD61	8	10	5	0	5	2	7	6	3	2
RF00271	SNORD60	53	48	35	45	59	47	45	21	26	17
RF00272	SNORA67	42	19	21	12	25	15	17	19	18	16
RF00273	SNORD59	8	8	12	11	11	11	5	16	7	9
RF00274	SNORD57	28	22	18	22	12	30	11	29	13	15
RF00275	SNORD56	7	5	9	6	3	2	10	1	10	11
RF00276	SNORD52	27	16	4	8	8	16	11	18	5	14
RF00277	SNORD49	12	17	8	15	14	15	12	12	15	8
RF00278	SNORD50	40	40	40	29	22	21	27	26	52	30
RF00279	SNORD45	660	496	598	539	539	482	414	463	625	431
RF00280	SNORD51	14	4	2	1	4	4	3	5	6	3
RF00281	SNORD47	31	20	12	14	8	7	4	8	5	5
RF00282	SNORD48	13	18	16	16	5	17	6	18	12	8
RF00284	SNORD74	744	396	537	567	539	600	495	596	400	373
RF00285	snoZ6	7	10	7	5	16	11	14	4	4	6
RF00287	SNORD44	747	383	421	405	409	523	349	496	306	377
RF00288	snoZ30	8	1	3	7	9	6	4	5	9	5
RF00289	SNORND104	2976	2048	398	1661	288	2102	719	1684	833	1084
RF00291	snoR639	1	1	2	1	0	1	0	2	1	2
RF00292	snoTBR5	0	0	0	2	1	0	2	0	0	0
RF00293	snoM1	1	1	0	2	0	0	0	1	0	0
RF00294	snoTBR17	5	3	4	2	2	1	4	3	0	1
RF00295	snoTBR7	2	0	1	0	2	0	3	0	1	0
RF00296	snoR16	82	48	74	82	66	56	46	40	55	50
RF00300	snoZ221_snoR21b	5	4	1	1	4	1	0	2	5	1
RF00301	snoZ256	6	1	1	1	1	0	1	0	0	1
RF00302	SNORA65	102	78	92	91	265	145	92	86	69	97
RF00303	snoR86	12	11	12	15	7	9	16	7	8	7
RF00304	snoZ279_R105_R108	8	3	8	4	6	3	1	7	7	4
RF00305	snoZ248	3	4	7	2	10	6	4	2	5	1
RF00306	snoZ178	1	1	3	2	5	0	2	2	2	1
RF00307	snoR98	3	3	2	6	6	5	4	3	3	5
RF00309	snosnR60_Z15	101	84	72	163	140	146	94	166	66	68
RF00310	snoZ165	0	0	0	0	0	0	0	0	0	0
RF00311	snoZ188	1	0	3	3	2	0	4	0	0	1
RF00312	snoZ206	1	1	5	0	3	3	3	2	2	1
RF00313	snoZ173	2	0	0	0	0	0	0	0	2	0
RF00314	snoZ182	0	1	0	0	0	0	0	0	0	0
RF00315	snoJ33	5	2	3	1	6	3	4	6	3	1
RF00316	snoR43	1	0	0	0	0	1	0	0	0	0
RF00317	snoZ163	1	0	3	2	0	0	1	0	0	1
RF00318	snoZ175	0	0	0	0	0	0	0	0	0	0
RF00319	SNORA23	38	22	27	22	26	15	25	14	24	31
RF00320	snoZ185	0	0	0	0	1	0	0	0	0	0
RF00321	snoZ247	114	127	82	77	112	122	82	90	87	43
RF00322	SNORA31	237	211	158	182	215	191	161	216	222	173
RF00323	snoR79	0	0	0	0	0	0	0	0	0	0
RF00324	snoMBII-202	116	73	53	67	94	64	41	58	42	49
RF00325	SNORD53_SNORD92	64	39	40	16	34	27	22	32	28	33
RF00326	snoZ155	6	0	7	3	1	2	2	5	2	2
RF00327	snoZ194	1	1	0	2	2	0	1	0	0	2
RF00328	snoZ161_228	6	4	3	2	3	1	5	1	2	3
RF00329	snoZ162	2	0	1	0	1	0	2	0	1	0
RF00330	snoZ43	23	22	9	9	13	19	19	8	14	10
RF00331	snoZ169	0	0	0	0	0	0	0	0	0	0
RF00332	snoZ266	8	5	3	6	10	7	8	4	3	5
RF00333	snoZ157	38	25	22	30	29	28	22	34	41	27
RF00334	SNORA3	87	68	62	90	70	83	77	106	52	59
RF00335	snoZ13_snr52	10	11	20	12	18	13	14	16	11	6
RF00336	snoJ26	0	0	1	1	0	0	0	0	1	0
RF00337	snoZ112	52	65	46	54	61	29	51	45	58	34
RF00338	snoR53	0	0	0	0	0	0	0	0	0	0
RF00339	snoR60	1	4	3	4	13	1	10	1	5	3
RF00340	SNORA36	817	729	852	873	784	964	612	985	777	613
RF00341	snoZ39	4	3	1	1	2	3	0	4	1	0
RF00342	snoZ40	174	171	62	77	65	130	54	140	76	71
RF00343	snoZ122	12	10	8	8	8	6	6	3	5	2
RF00344	snoZ267	3	4	2	3	3	1	3	2	1	2
RF00345	snoR1	16	10	14	11	20	6	12	4	15	6
RF00348	snoR9_plant	6	2	2	5	2	3	4	2	3	7
RF00349	snoR11	1	2	2	1	1	1	5	0	0	2
RF00350	snoZ152	11	4	20	6	5	5	3	5	5	6
RF00351	snoR20	0	1	6	0	3	0	4	0	2	0
RF00352	snoR21	1	1	0	1	1	0	0	0	0	1
RF00353	snoR31_Z110_Z27	5	1	1	2	1	0	3	1	2	1
RF00355	snoR28	7	2	2	9	4	2	4	6	5	2
RF00356	snoR32_R81	0	0	1	2	0	3	1	1	1	0
RF00357	snoR44_J54	16	3	7	9	2	3	6	6	2	6
RF00358	snoZ101	6	9	6	3	13	3	3	4	10	2
RF00359	snoZ102_R77	6	3	4	3	1	3	1	6	2	2
RF00360	snoZ107_R87	11	11	7	12	11	9	6	25	7	13
RF00361	snoZ119	2	1	0	0	1	2	0	0	0	0
RF00377	snoU6-53	9	7	7	6	6	9	8	10	4	6
RF00392	SNORA5	81	57	64	49	77	39	58	32	53	28
RF00393	SNORA8	20	13	12	9	7	11	14	15	4	7
RF00394	SNORA4	59	57	59	55	47	37	59	58	61	59
RF00396	SNORA13	74	84	41	24	69	23	32	36	36	29
RF00397	SNORA14	20	16	10	12	13	7	9	9	7	3
RF00398	SNORA15	26	14	24	20	19	14	17	14	20	9
RF00399	SNORA24	57	38	110	115	167	39	297	65	107	123
RF00400	SNORA28	23	21	13	9	14	15	15	17	11	14
RF00401	SNORA20	186	44	83	79	68	45	32	42	43	43
RF00402	SNORA25	102	73	78	92	105	102	82	88	82	70
RF00403	SNORA41	46	52	140	74	108	87	86	29	38	32
RF00404	SNORA46	21	24	11	16	12	14	22	16	22	9
RF00405	SNORA44	61	29	29	32	38	24	23	30	26	24
RF00406	SNORA42	267	193	241	288	251	219	243	189	223	151
RF00407	SNORA50	58	33	29	27	38	26	27	16	24	18
RF00408	SNORA1	76	41	43	64	47	31	43	35	36	30
RF00409	SNORA7	2697	2177	1874	2333	2658	2238	2048	2248	2041	1755
RF00410	SNORA2	470	289	322	457	342	367	297	259	347	331
RF00411	SNORA9	67	45	58	68	83	62	54	49	65	50
RF00412	SNORA21	70	48	83	73	79	44	70	61	74	59
RF00413	SNORA19	247	523	147	127	126	110	114	113	121	99
RF00414	SNORA22	12	11	10	17	9	12	9	15	10	7
RF00415	SNORA30	145	77	58	79	94	68	66	49	42	54
RF00416	SNORA43	29	14	20	18	25	16	11	20	9	12
RF00417	SNORA56	44	38	23	33	37	20	16	23	36	28
RF00418	SNORA58	22	13	12	9	16	11	10	12	14	10
RF00419	SNORA52	38	46	35	24	44	35	34	16	26	25
RF00420	SNORA61	409	310	261	319	324	264	285	267	254	224
RF00421	SNORA32	26	18	12	14	12	14	12	17	12	9
RF00425	SNORA18	1078	1222	879	1148	1047	968	1012	1033	1101	1173
RF00428	SNORA38	87	62	67	61	78	48	57	52	34	43
RF00429	SNORA29	21	22	12	19	26	14	19	12	15	19
RF00430	SNORA54	53	53	53	44	56	47	58	26	39	34
RF00431	SNORA55	19	16	18	15	21	16	14	11	18	16
RF00432	SNORA51	1995	1355	2002	2196	1829	1373	1449	1484	1658	1338
RF00438	SNORA33	38	27	37	40	50	44	33	26	22	15
RF00439	SNORD87	4	7	1	1	2	3	2	1	2	1
RF00440	SNORD37	46	40	27	37	20	54	29	37	19	29
RF00441	snoZ242	7	3	50	4	19	7	18	2	2	7
RF00443	SNORA27	14	6	14	12	10	15	12	10	8	10
RF00471	snosnR48	0	2	1	1	4	2	1	6	1	2
RF00472	snosnR55	4	5	0	0	2	2	4	0	2	1
RF00473	snosnR54	4	4	3	3	3	3	5	1	1	4
RF00474	snosnR57	0	1	0	1	1	0	0	0	0	0
RF00475	snosnR69	5	2	2	1	1	2	2	3	0	0
RF00476	snosnR61	16	9	10	9	17	2	8	2	6	9
RF00477	snosnR66	5	8	6	4	14	6	11	3	6	2
RF00479	snosnR71	4	0	2	1	2	2	1	0	1	1
RF00482	snoF1_F2	6	9	3	3	7	5	4	6	7	1
RF00493	snoU2-30	32	21	2	15	6	15	4	15	6	12
RF00494	snoU2_19	6	5	5	3	5	4	0	5	3	5
RF00509	snosnR64	0	0	0	1	0	1	0	0	0	0
RF00526	snoMe28S-U3344	1	0	0	0	2	0	0	0	1	0
RF00527	snoMe28S-G3255	0	0	0	0	0	0	0	0	0	0
RF00528	snoMe28S-Gm1083	1	0	1	0	0	0	1	0	0	0
RF00529	snoMe28S-Am2589	2	4	1	1	1	1	1	2	5	1
RF00530	snoMe28S-Cm2645	2	5	6	4	2	1	4	0	2	1
RF00531	snoMe28S-Gm3113	2	2	2	3	0	3	0	0	1	2
RF00532	snoMe18S-Um1356	0	1	2	0	1	0	0	0	3	1
RF00533	snoMe18S-Gm1358	2	1	3	0	2	1	0	0	3	0
RF00535	snoMe28S-Am982	1	0	5	1	1	2	1	1	2	0
RF00536	snoMe28S-Cm3227	0	0	0	0	0	0	0	0	0	0
RF00537	snoMe28S-Am2634	6	2	2	3	1	1	4	2	2	1
RF00538	snoCD11	4	1	0	1	0	0	1	0	0	0
RF00539	snoMe28S-Cm788	1	0	1	0	0	0	0	0	0	0
RF00540	snopsi18S-1854	25	14	27	16	19	19	20	17	16	10
RF00541	snopsi28S-2876	0	2	2	1	1	1	2	0	0	0
RF00542	snopsi28S-1192	0	1	0	4	2	1	1	1	3	3
RF00543	snopsi18S-1377	3	3	6	1	8	9	2	5	4	4
RF00544	snopsi28S-3327	2	3	3	5	7	2	2	1	4	3
RF00545	snopsi18S-841	5	6	28	7	13	3	2	8	4	4
RF00546	snopsi28S-3316	0	5	3	1	7	2	2	4	1	1
RF00554	SNORA48	59	59	33	43	37	34	36	40	27	29
RF00560	SNORA17	580	482	350	454	477	494	499	533	458	424
RF00561	SNORA40	120	74	87	80	120	81	67	88	99	76
RF00562	SNORA49	13	5	7	18	22	12	18	11	6	7
RF00563	SNORA53	30	19	21	14	16	11	16	18	19	21
RF00566	SNORA35	28	27	28	52	34	34	21	60	28	35
RF00567	SNORD17	74	72	38	48	45	67	36	57	37	35
RF00568	SNORA26	77	54	57	67	83	57	73	52	43	42
RF00569	SNORD19	7	2	1	0	3	1	4	0	0	3
RF00570	SNORD64	3	1	1	1	1	2	1	1	1	4
RF00571	SNORD65	0	8	2	3	6	5	3	4	3	5
RF00572	SNORD66	3683	2010	1498	3073	2505	3288	1555	2166	1922	2233
RF00573	SNORD67	8	8	7	9	10	6	7	6	6	4
RF00574	SNORD69	11	17	18	15	7	8	7	10	6	13
RF00575	SNORD70	2	2	4	3	1	4	0	0	3	2
RF00576	SNORD71	917	276	298	367	332	306	251	371	338	384
RF00577	SNORD72	4	0	1	2	6	4	5	3	3	2
RF00578	SNORD89	268	205	190	272	221	217	190	324	216	160
RF00579	SNORD90	37	30	19	17	26	27	24	22	19	30
RF00580	SNORD91	13	15	14	17	10	26	8	10	5	11
RF00581	SNORD12	15	12	10	22	22	18	18	31	10	7
RF00584	SNORD105	61	58	16	35	8	57	21	47	13	30
RF00586	SNORA12	116	103	104	82	112	100	100	100	132	79
RF00588	SNORD41	6	6	3	3	11	4	6	2	2	2
RF00591	SNORD77	31	18	16	17	9	7	21	13	12	8
RF00592	SNORD78	2871	1430	189	822	90	1708	311	2006	809	947
RF00593	snoU83	19	15	8	9	11	6	8	2	5	4
RF00594	SNORD86	18	24	17	13	26	17	19	14	13	18
RF00598	SNORA76	75	41	42	33	66	30	40	21	21	18
RF00599	SNORA77	35	39	32	29	22	14	22	29	18	19
RF00600	SNORA79	23	8	22	14	16	16	15	5	9	7
RF00603	SNORD23	34	19	28	30	43	31	21	7	18	14
RF00604	SNORD88	19	15	19	24	14	22	14	14	17	16
RF00606	SNORD93	37	30	12	11	5	20	7	29	15	11
RF00607	SNORD98	1	0	0	0	1	0	0	2	1	0
RF00608	SNORD99	1	4	2	1	4	1	5	0	0	0
RF00609	SNORD100	135	75	45	63	112	82	36	89	66	67
RF00610	SNORD110	8	4	6	5	5	4	5	6	6	3
RF00611	SNORD111	30	13	9	22	17	13	18	2	18	10
RF00612	SNORD75	6	5	3	8	4	15	6	9	3	1
RF00613	SNORD94	159	107	140	175	164	138	239	84	122	130
RF00614	SNORA11	107	108	103	114	119	103	107	96	85	76
RF01151	snoU82	3	0	1	0	1	7	3	2	3	2
RF01153	sn3060	0	0	0	0	0	0	1	0	2	0
RF01155	snoR101	7	3	1	2	4	3	2	3	1	1
RF01156	SNORD123	47	46	0	16	3	49	4	22	1	16
RF01157	sn1185	0	0	0	0	0	0	0	0	0	0
RF01158	SNORD108	0	0	0	0	0	0	1	0	0	0
RF01159	snoU18	13	5	3	5	8	4	6	4	3	3
RF01160	sn2841	1	1	0	0	0	0	0	0	2	0
RF01161	SNORD5	6	7	6	3	8	4	7	1	6	1
RF01162	sn668	0	0	0	0	0	0	0	0	0	0
RF01163	snoR64a	0	1	0	0	1	0	0	0	0	0
RF01164	SNORD107	13	8	1	2	2	4	0	2	1	3
RF01165	sn2317	0	1	1	1	0	0	1	0	0	0
RF01166	sn3071	0	0	0	0	0	0	1	0	0	0
RF01167	sn2429	0	0	0	0	0	0	0	0	0	0
RF01168	SNORD126	5	7	1	3	1	4	2	2	1	1
RF01169	SNORD112	32	27	9	8	2	20	5	15	7	14
RF01170	snoU61	4	3	0	3	4	4	2	2	3	6
RF01171	snoR4	0	0	0	0	0	0	0	0	0	0
RF01172	sn2343	0	0	0	0	0	0	0	0	1	0
RF01173	snoU105B	49	29	13	29	12	34	13	23	10	20
RF01174	snoU43	0	0	1	1	0	0	0	1	0	0
RF01175	snoU83D	1	0	0	0	0	1	0	0	0	1
RF01176	snR78	15	15	21	43	22	25	15	27	33	17
RF01177	snR67	3	1	2	1	1	1	2	0	1	0
RF01178	snoR77Y	5	2	5	3	1	3	2	2	11	1
RF01179	snoU83	2	3	0	2	1	3	3	4	1	2
RF01180	snoR110	0	0	0	0	2	0	1	0	0	1
RF01181	snR77	1	1	2	0	0	0	1	2	1	3
RF01182	SNORD11	3	2	0	2	1	0	2	2	0	0
RF01183	SNORD19B	31	7	7	7	7	4	7	2	4	4
RF01184	snR79	14	10	6	7	6	4	2	4	9	1
RF01185	snR75	3	4	3	7	5	5	4	3	9	6
RF01186	SNORD127	11	4	2	3	0	2	2	2	1	3
RF01188	snR56	2	2	0	0	1	0	0	0	3	0
RF01189	sn1502	4	2	2	1	1	3	1	3	1	3
RF01190	snR50	1	0	0	0	0	1	1	0	0	0
RF01191	SNORD121	60	60	5	15	9	45	6	31	14	27
RF01192	SNORD11	5	3	2	3	3	1	2	3	4	3
RF01193	snoR20a	1	1	1	1	1	2	1	0	0	2
RF01194	sn2903	0	0	1	0	0	0	0	0	0	0
RF01195	snR52	1	0	1	0	0	0	1	0	1	2
RF01196	snoZ30a	1	1	0	1	2	0	2	0	1	1
RF01197	snR39	0	0	1	1	0	0	0	0	0	0
RF01198	snoR69Y	7	2	3	7	3	4	6	4	4	4
RF01199	snR58	3	0	1	3	0	2	0	0	3	1
RF01200	SNORD125	2	5	2	2	6	5	4	6	3	4
RF01201	snR40	0	1	0	0	1	0	0	0	0	0
RF01202	sn2991	4	0	0	0	0	0	0	0	0	0
RF01203	snR47	12	10	2	1	5	2	7	2	10	9
RF01204	snR65	1	0	0	1	0	1	0	0	1	0
RF01205	snR62	0	0	0	0	0	1	0	0	0	0
RF01206	snoR109	13	12	18	8	18	21	5	10	18	12
RF01207	snR73	7	7	9	6	15	12	6	0	3	2
RF01208	snoR99	9	6	3	8	9	2	8	2	4	2
RF01209	snR76	0	0	1	3	1	2	0	2	3	0
RF01210	snoU13	67	26	38	40	46	40	28	29	34	30
RF01211	SNORD124	6	2	2	4	0	1	0	1	1	0
RF01212	sn2524	7	4	4	2	2	3	3	1	4	2
RF01213	snoR103	10	10	1	7	3	4	5	2	8	9
RF01214	snR51	4	4	1	2	3	0	1	2	3	2
RF01215	snoR97	6	5	3	13	9	7	3	6	9	8
RF01216	snR87	2	3	4	3	4	5	4	7	2	0
RF01218	snR41	1	1	2	1	1	0	3	0	2	2
RF01219	snoR100	16	10	5	4	17	5	15	7	6	9
RF01220	snoR104	4	2	4	1	7	3	2	3	1	2
RF01221	snoU6-47	14	11	9	5	10	8	5	8	8	8
RF01222	sn2417	1	3	0	3	4	0	0	0	2	0
RF01223	snR13	1	0	3	0	1	0	0	2	0	1
RF01224	snoR80	14	13	8	7	4	7	5	2	10	4
RF01226	snoZ5	0	0	0	0	0	0	0	0	0	1
RF01227	snoR83	10	3	8	6	3	1	4	6	11	4
RF01228	snoR111	8	21	9	10	11	9	5	4	5	9
RF01229	SNORA84	20	21	27	110	76	105	64	7	70	79
RF01230	snoR77	16	10	1	7	12	7	10	4	5	4
RF01231	snoR74	15	6	12	14	23	13	13	6	8	9
RF01232	snoR442	0	0	0	0	0	0	0	0	0	0
RF01233	snoU109	248	161	232	276	211	178	172	194	180	147
RF01234	SNORA47	33	11	32	23	28	12	28	17	15	18
RF01235	snR68	0	0	1	0	0	0	1	0	1	0
RF01236	snoU19	9	9	7	11	7	3	5	9	5	8
RF01237	snR161	5	1	0	7	1	1	2	0	2	1
RF01238	snR70	8	10	14	7	14	8	11	5	5	5
RF01239	snR49	5	0	1	1	1	2	3	0	3	0
RF01240	snR85	0	1	1	1	1	1	0	0	0	0
RF01241	SNORA81	44	41	33	34	29	35	29	17	19	32
RF01242	snR36	84	53	43	44	62	91	52	43	67	59
RF01243	snR33	1	1	1	0	0	1	1	0	0	0
RF01244	snR4	9	8	12	5	4	5	4	9	8	7
RF01245	snR9	2	1	1	0	0	0	0	1	0	2
RF01246	snR81	0	2	2	0	2	0	2	1	0	1
RF01247	snR32	11	4	3	2	10	3	2	1	4	1
RF01248	snR8	6	4	12	9	8	1	2	6	7	3
RF01249	snR190	7	5	11	9	12	7	14	2	11	10
RF01250	snR189	6	13	1	1	3	1	4	2	2	1
RF01251	snR3	364	339	253	238	276	406	301	236	313	231
RF01252	snR5	29	15	33	25	29	23	20	28	33	18
RF01253	snR46	4	1	2	1	2	2	6	1	2	3
RF01254	snR34	3	4	5	3	3	2	4	1	3	4
RF01255	snR35	6	2	1	3	2	0	3	8	1	3
RF01256	snR43	30	14	16	19	20	11	9	20	8	13
RF01257	snR31	8	3	7	2	2	4	2	2	5	2
RF01258	snR10	22	12	10	13	12	6	12	5	12	7
RF01259	snR63	7	2	2	4	2	4	2	2	3	5
RF01260	snR11	3	1	2	0	1	1	0	0	2	0
RF01261	snR82	10	3	3	2	6	6	5	7	4	10
RF01262	snR44	20	9	19	17	16	8	19	8	16	8
RF01263	snR191	21	9	10	13	13	8	15	6	13	8
RF01264	snR83	5	1	4	4	0	7	3	0	1	0
RF01265	snR42	69	52	49	48	50	54	34	37	65	36
RF01266	snR45	3	6	1	2	9	7	1	2	3	4
RF01267	snR37	44	74	36	21	35	62	62	22	39	7
RF01269	snR80	15	8	7	12	9	15	5	20	13	10
RF01270	snR84	4	3	6	3	4	5	2	6	2	2
RF01271	snR30	7	5	8	10	13	12	5	8	14	8
RF01272	snR86	67	47	60	51	56	37	51	54	39	33
RF01277	snoU54	14	7	5	5	5	5	3	4	5	1
RF01278	SNORD109A	2	0	1	0	1	1	1	2	0	1
RF01279	snoR53Y	2	2	0	0	0	0	1	1	1	0
RF01280	snoR14	3	3	5	2	4	3	3	6	0	11
RF01281	snoR35	11	13	9	16	8	10	9	11	18	11
RF01283	snoU30	2	0	1	2	1	2	0	0	2	0
RF01284	snoR8a	5	1	5	6	12	9	9	2	5	4
RF01285	snoU31b	588	654	469	612	546	516	587	606	582	642
RF01286	snoR26	3	0	0	4	5	1	1	3	1	2
RF01287	snoR27	2	2	4	6	2	0	4	5	2	4
RF01288	snoR31	3	2	1	2	3	3	1	0	2	3
RF01289	snoR17	0	0	0	2	0	0	0	0	0	0
RF01290	SNORD10	11	3	5	10	4	7	10	12	10	2
RF01291	SNORD97	65	55	36	68	37	46	24	24	29	23
RF01292	snoR2	12	9	7	9	6	3	6	3	9	5
RF01294	snoU89	53	30	38	39	111	49	52	28	37	25
RF01296	snoU85	91	73	66	81	87	82	68	61	57	58
RF01298	snoU25	0	0	0	0	0	0	0	0	0	0
RF01299	SNORD2	1186	739	498	483	861	690	140	752	385	501
RF01300	snoU49	2	1	0	3	1	2	1	1	0	0
RF01301	snoR4a	15	3	8	10	16	10	6	7	15	6
RF01302	snoU36a	1	2	0	5	7	2	1	1	2	2
RF01420	snoR113	17	6	3	7	4	5	5	6	3	3
RF01421	snoR114	17	16	20	11	16	27	17	6	16	10
RF01422	snoR116	2	1	1	2	4	2	1	3	3	0
RF01423	snoR117	3	4	9	0	6	3	4	3	7	4
RF01424	snoR118	1	0	3	0	0	1	0	1	2	1
RF01425	snoR121	1	1	0	0	0	0	0	1	0	0
RF01426	snoR126	2	0	3	2	5	5	2	1	0	1
RF01427	snoR127	8	4	1	6	12	6	3	4	4	1
RF01428	snoR128	8	8	12	3	7	8	10	4	3	4
RF01429	snoR130	1	2	0	2	0	1	1	0	1	1
RF01430	snoR134	76	71	84	86	93	79	65	79	92	53
RF01431	snoR135	19	15	16	15	9	8	11	27	20	9
RF01432	snoR143	8	5	7	4	9	8	4	6	4	6
RF01433	snoR137	20	8	11	5	7	6	9	12	5	9
RF01583	snoR01	0	0	0	0	0	0	0	0	0	0
RF01584	snoR03	0	0	1	0	0	0	1	0	0	0
RF01585	snoR07	1	0	0	0	0	0	0	0	1	1
RF01586	snoR09	0	0	0	0	1	0	0	0	0	0
RF01587	snoR10	6	6	2	8	8	5	1	2	4	1
RF01588	snoR13	0	0	1	0	0	0	0	0	0	1
RF01591	snoR15	2	5	0	2	4	0	1	2	1	1
RF01594	snoR18	1	0	0	0	0	0	0	0	0	0
RF01595	snoR19	1	1	0	0	1	1	0	1	1	0
RF01597	snoR22	0	0	0	0	1	0	0	0	0	0
RF01598	snoR23	0	0	0	0	0	0	0	0	0	0
RF01600	snoR25	0	0	0	0	0	0	0	0	0	0
RF01603	snoR29	1	0	0	0	0	0	0	0	0	0
